# Supplementary material for: Geochemical and metagenomics study of a metal-rich, green-turquoise-coloured stream in the southern Swiss Alps
Source: PLoS One. 2021 Mar 30;16(3):e0248877. doi: 10.1371/journal.pone.0248877 (PMC8009434; doi:10.1371/journal.pone.0248877)
Supplement: S1 File — (TXT) [file pone.0248877.s001.txt]

S1 File. Scanning electron microscopy analysis. Scanning electron microscopy EDXS analysis
of the mineral samples. Filename: Scanning_electron_microscopy_analysis.zip DOI: 10.6084/
m9.figshare.12482660 Download link: https://ndownloader.figshare.com/files/23147474.
