# Supplementary material for: Geochemical and metagenomics study of a metal-rich, green-turquoise-coloured stream in the southern Swiss Alps
Source: PLoS One. 2021 Mar 30;16(3):e0248877. doi: 10.1371/journal.pone.0248877 (PMC8009434; doi:10.1371/journal.pone.0248877)
Supplement: S2 File — (TXT) [file pone.0248877.s002.txt]

S2 File. Annotated metagenome. File name (GeneBank format): GreinaMetagenome.gbf DOI:
10.6084/m9.figshare.11967684 Download link: https://ndownloader.figshare.com/files/
25863450.
