# Supplementary material for: Geochemical and metagenomics study of a metal-rich, green-turquoise-coloured stream in the southern Swiss Alps
Source: PLoS One. 2021 Mar 30;16(3):e0248877. doi: 10.1371/journal.pone.0248877 (PMC8009434; doi:10.1371/journal.pone.0248877)
Supplement: S3 File — (TXT) [file pone.0248877.s003.txt]

S3 File. Annotated MAGs. GeneBank files corresponding to bins in S4 File MAGs. Filename:
GreinaMAGs.zip DOI: 10.6084/m9.figshare.13547438 Download link: https://ndownloader.
figshare.com/files/25997192.
