# Supplementary material for: Geochemical and metagenomics study of a metal-rich, green-turquoise-coloured stream in the southern Swiss Alps
Source: PLoS One. 2021 Mar 30;16(3):e0248877. doi: 10.1371/journal.pone.0248877 (PMC8009434; doi:10.1371/journal.pone.0248877)
Supplement: S4 File — (TXT) [file pone.0248877.s004.txt]

S4 File. CheckM evaluation of MAGs. Metagenomic binning evaluation with CheckM. Filename:
CheckM_table.pdf DOI: 10.6084/m9.figshare.13523960 Download link: https://
ndownloader.figshare.com/files/26026151.
