# Supplementary material for: Geochemical and metagenomics study of a metal-rich, green-turquoise-coloured stream in the southern Swiss Alps
Source: PLoS One. 2021 Mar 30;16(3):e0248877. doi: 10.1371/journal.pone.0248877 (PMC8009434; doi:10.1371/journal.pone.0248877)
Supplement: S5 File — (TXT) [file pone.0248877.s005.txt]

S5 File. Interactive Krona taxonomic representation diagram. File name: blast.krona.html
DOI: 10.6084/m9.figshare.11871444 Download link: https://ndownloader.figshare.com/files/
21761586.
