# Supplementary material for: Geochemical and metagenomics study of a metal-rich, green-turquoise-coloured stream in the southern Swiss Alps
Source: PLoS One. 2021 Mar 30;16(3):e0248877. doi: 10.1371/journal.pone.0248877 (PMC8009434; doi:10.1371/journal.pone.0248877)
Supplement: S1 Raw data — (TXT) [file pone.0248877.s006.txt]

S1 Raw Data. SRA/BioProject accession number: PRJNA689378
